# Supplementary material for: Human Primary Macrophages Derived In Vitro from Circulating Monocytes Comprise Adherent and Non-Adherent Subsets with Differential Expression of Siglec-1 and CD4 and Permissiveness to HIV-1 Infection
Source: Front Immunol. 2017 Oct 23;8:1352. doi: 10.3389/fimmu.2017.01352 (PMC5662875; doi:10.3389/fimmu.2017.01352)
Supplement: Supplementary file 1 [file Table_1.XLSX]

## Sheet: Supp Table 1
external_gene_name	logFC	CI.L	CI.R	AveExpr	t	P.Value	adj.P.Val	B	linearFC	sample.d124_non_adherent_us1_infected	sample.d002_non_adherent_us1_infected	sample.d124_adherent_us1_infected	sample.d002_adherent_us1_infected	sample.d124_non_adherent_uninfected	sample.d002_non_adherent_uninfected	sample.d124_adherent_uninfected	sample.d002_adherent_uninfected
TRIM22	-5.25292	-5.71096	-4.79489	7.72328	-24.8107	3.2048e-12	1.0446e-09	18.5248	-38.1318	9.31457	8.86553	6.52699	6.47018	9.03684	8.92774	6.23106	6.41331
RSAD2	-5.60556	-6.15792	-5.05319	8.64755	-21.9548	1.48667e-11	3.07669e-09	17.0385	-48.6901	10.5283	10.1496	7.6004	7.74172	9.69052	9.82679	6.50619	7.13693
IFI16	-4.13616	-4.60548	-3.66683	7.15501	-19.0658	8.63249e-11	1.00577e-08	15.2933	-17.5836	8.47559	8.07588	6.27819	6.14615	8.16814	8.03767	5.85342	6.205
APOBEC3D	-4.38962	-4.95836	-3.82088	4.22157	-16.6973	4.44788e-10	3.0362e-08	13.603	-20.9608	5.42049	5.3386	3.33395	3.36648	5.22954	5.29758	2.8096	2.97634
ZWINT	2.57193	2.11498	3.02888	4.78142	12.1766	2.03187e-08	4.78185e-07	9.79328	5.94605	4.17487	4.09966	5.42756	5.65933	4.10857	4.16773	5.24209	5.37158
APOBEC3G	-2.69772	-3.17844	-2.217	6.34683	-12.1406	2.10451e-08	4.90852e-07	9.69065	-6.48777	7.27495	6.94832	5.81718	5.83801	6.98866	6.87698	5.30768	5.72288
CDKN1A	2.00566	1.58418	2.42715	9.42211	10.2946	1.45101e-07	2.18709e-06	7.64686	4.01573	8.94059	9.12683	10.174	10.1194	8.70594	8.91706	9.83576	9.55734
APOBEC3F	-3.60378	-4.4623	-2.74526	3.46115	-9.08121	6.04444e-07	6.67859e-06	6.50508	-12.1576	4.65648	4.21564	2.69933	3.04541	4.27639	4.34271	1.92363	2.52963
APOBEC3A	-5.01048	-6.45955	-3.56141	5.44968	-7.48038	5.01918e-06	3.43157e-05	4.11538	-32.2333	7.08772	6.55419	3.79436	5.00085	6.83932	6.58356	2.5799	5.15758
APOBEC3A	-5.01048	-6.45955	-3.56141	5.44968	-7.48038	5.01918e-06	3.43157e-05	4.11538	-32.2333	7.08772	6.55419	3.79436	5.00085	6.83932	6.58356	2.5799	5.15758
IL12RB2	-6.07569	-7.85997	-4.29142	0.644796	-7.36661	5.9011e-06	3.89168e-05	4.12498	-67.4475	2.47491	2.47535	-0.261905	-1.65076	1.73617	2.07157	-0.954689	-0.732293
SLFN11	-1.89142	-2.49496	-1.28787	4.63339	-6.77974	1.39632e-05	7.82682e-05	3.07302	-3.71	5.29985	4.85463	4.27678	4.31591	5.03142	5.23977	4.19386	3.85489
IL12RB1	-1.48608	-1.96044	-1.01171	5.00837	-6.77744	1.40117e-05	7.84728e-05	3.0004	-2.80126	5.23369	5.27509	4.49945	4.92143	5.38335	5.6402	4.35659	4.75718
TREX1	-4.30591	-5.74225	-2.86957	0.6099	-6.48549	2.18751e-05	0.000112198	3.03223	-19.7792	1.52959	1.93297	-0.782737	-0.596311	1.69013	1.55142	-0.0879552	-0.357898
APOBEC2	-3.70834	-5.10769	-2.30899	0.729891	-5.73309	7.27624e-05	0.000297857	1.9216	-13.0714	2.02858	1.63266	-0.448318	-0.141745	1.69013	1.22669	0.384113	-0.532985
APOBEC3C	-0.973672	-1.3873	-0.560046	8.29927	-5.0926	0.000215377	0.000732226	0.00249767	-1.96383	8.68746	8.43565	8.15659	8.24581	8.46359	8.58501	7.93781	7.88228
SERINC5	0.794825	0.418614	1.17104	8.21117	4.57061	0.000543383	0.00156844	-0.955128	1.73487	8.03974	7.93009	8.6823	8.52215	8.14947	7.93157	8.42048	8.01354
BST2	-0.913301	-1.47054	-0.356063	9.09503	-3.54574	0.00365657	0.00792722	-2.89842	-1.88335	9.43095	9.21868	8.87726	8.60781	9.43716	9.19857	8.61439	9.37541
APOBEC3B	-1.24891	-2.1309	-0.366926	3.05709	-3.06341	0.00918865	0.0176777	-3.2366	-2.37662	3.71663	2.99457	3.11577	3.14466	3.58291	3.15858	2.05588	2.68774
SERINC3	0.478989	0.0985846	0.859393	7.53151	2.72405	0.0175563	0.0309198	-4.46178	1.39377	7.5238	7.2619	7.69634	7.67342	7.46978	7.39097	7.70121	7.53467
